# Supplementary material for: Long-Term Adoption or Abandonment of Smart Technology in the Chinese Elderly Home Care Environment: A Qualitative Research Study
Source: Healthcare (Basel). 2023 Aug 31;11(17):2440. doi: 10.3390/healthcare11172440 (PMC10486740; doi:10.3390/healthcare11172440)
Supplement: Supplementary file 1 [file healthcare-11-02440-s001.zip]

Archive with 1 entries (1 files):
- healthcare-2566839-supplementary.pdf
